# Supplementary material for: Foodscape: A scoping review and a research agenda for food security-related studies
Source: PLoS One. 2020 May 20;15(5):e0233218. doi: 10.1371/journal.pone.0233218 (PMC7239489; doi:10.1371/journal.pone.0233218)
Supplement: S1 Table — (XLSX) [file pone.0233218.s002.xlsx]

## Sheet: Feuil1
Authors	Title	Type of publication	Journal's name (or book's name for book chapters)	Year of publication	Countries studied	Case study	Definition of foodscape	Method	Research objective
Adema, Pauline	Garlic Capital of the World: Gilroy, Garlic, and the Making of a Festive Foodscape	Book		2009	USA	Yes	A place is a foodscape because its identity as a place is marketed to, and often represented for, a diverse public by its association with a particular food item	Unclear	Exploring how local initiatives led to an iconization of the garlic produced in Gilroy
Agaronov, Alen	From the Lunch Table, to the Family Table: A Grounded Theory Approach to Understanding Urban Adolescents' Experiences of Food Culture Mismatch between School and Home Environments.	Research article	Ecology of food and nutrition	2019	USA	Yes	Not defined	Participatory action research based on photovoice approach	Comparing the experience of black and Latino adolescents between their school and home food environments
Ahmed, Sahel	Participatory mapping and food-centred justice in informal settlements in Nairobi, Kenya	Research article	Geo-Geography and Environment	2019	Kenya	Yes	Public sites of food production and consumption	Spatial analysis/GIS/Statistics	Exploring the geography of foodscapes in low‐income settlements
Ayora-Diaz, S.I.	Foodscapes, foodfields, and identities in the Yucatán	Book		2012	Mexico	Yes	Unclear	No information	Examining the politics surrounding regional cuisine, arguing that Yucatecan gastronomy has been created and promoted in an effort to affirm the identity of a regional people and to oppose the hegemonic force of central Mexican cultural icons and forms
Bégin, C.	A culinary hub in the global city: Diasporic Asian foodscapes across Scarborough, Canada	Research article	Food Culture & Society	2018	Canada	Yes	Not defined	Ethnographic method combining storytelling, collaborative digital tools, interviews, mapping and content analysis	Examining the role of late twentieth-century transnational migrants to Canada in transforming a neighborhood of Toronto into a culinary hub with global and Asian resonances
Berry, Brent; McMullen, Taralyn	Visual communication to children in the supermarket context: Health protective or exploitive?	Research article	Agriculture and Human Values	2008	Canada	Yes	A point of connection between consumers and food choice	Ecometric methods to systematically observe the visual economy of supermarket cereal aisles from the simulated perspective of a young child	Identifying how elements of child-targeted marketing in that setting are linked to the nutritional health of breakfast cereal products sold there
Bevan, Ann Lesley; Hartwell, Heather; Hemingway, Ann; da Costa Proenca, Rossana Pacheco	An exploration of the fruit and vegetable "foodscape" in a university setting for staff A preliminary study	Research article	British Food Journal	2015	United-Kingdom	Yes	Environments where food is purchased and consumed create a landscape of food that takes different forms depending on where that activity is located	Interviews & Focus groups	Assessing the influence of the foodscape on fruit and vegetable choice by staff in a higher educational setting
Bildtgård, Torbjorn	Mental foodscapes: Where swedes would go to eat well (and places they would avoid)	Research article	Food Culture & Society	2009	Sweden	Yes	The 'mental foodscape': the representations form an imaginary geography of food and foodways	Survey & Focus groups	Exploring the imaginary geography shared by Swedish people
Bildtgård, Torbjorn	Where is food 'good to think'? Rationalities of food and place in Sweden and France	Research article	Social Science Information Sur Les Sciences Sociales	2013	Sweden; France	Yes	Collective representations of foods from different places	Survey & Focus groups	Exploring the differences between imaginary geographies shared by Swedish people and by French people
Bjork, Peter	Destination foodscape: A stage for travelers' food experience	Research article	Tourism Management	2019	Finland; Sweden	Yes	A destination's foodscape is an aggregation built on travelers' various food experiences in a destination, some of which take place in organized environments staged as service encounters not managed by service organizations or controlled by the tourism industry	Literature review & Interviews	Proposing a theoretical framework to explore destination foodscape within tourism
Blake, Megan K.	Building an unjust foodscape: shifting governance regimes, urban place making and the making of Chinese food as ordinary in Hong Kong	Research article	Local Environment	2017	Hong Kong	Yes	A bricolage of smaller-scale places and spaces that evolve through time and are a continuously emerging product of the social, political, cultural and material processes that shape the ways that eaters, sellers, producers and food come together	Observations & Interviews (Institutional Ethnography)	Analyzing how the processes that shape urban space also contribute to the production of food injustice and how racism can have shifting influence
Blake, Megan K.	More than Just Food: Food Insecurity and Resilient Place Making through Community Self-Organising	Research article	Sustainability	2019	United-Kingdom	Yes	Not defined	Individual and group interviews (2 case studies)	Analyzing the relationship between neoliberalism, poverty and food insecurity and how this impacts on the ability of a community to self-organise and become resilient
Bočák, M.	Cooking the past: Traditionalism in czech culinary magazines	Book chapter	Globalized Eating Cultures: Mediation and Mediatization	2018	Czech Republic	Yes	Not defined	Content analysis of gourmet magazines and culinary press	Analyzing the formation of discourse of culinary tradition in gourmet magazines
Bradford, Tonya Williams; Sherry, John F.	Grooving in the ludic foodscape: Bridled revelry in collegiate tailgating	Research article	Journal of Consumer Culture	2017	USA	Yes	Authors name their field site a ‘‘ludic foodscape’’ in an attempt to characterize the kinetic, multisensory backdrop and atmosphere of playful consumer creativity against which the revelry of tailgate feasting and drinking unfolds	Ethnographic methods (participant observation, interview, photography and videography, autodriving, and member checking)	Exploring how consumers infuse their hestial place-creating activity with a well-modulated aura of revelry that energizes tailgating without jeopardizing either its immediate or long-term viability
Brembeck, Helene	Children's 'Becoming' in Frontiering Foodscapes	Book chapter	Children, Food and Identity in Everyday Life	2009	Sweden	Yes	Fooodscape describes how food functions in immanent structures that are always in a process of change ... how food affects and is affected ... how we live our lives with food, according to food, and through food and what happens between … (Dolphijn 2004)	Statistics, observations (unclear)	Analyzing the relationship between immigrant children and food (Soft drinks and sweets are everyday food for immigrant children in Göteborg suburbs)
Brembeck, Helene; Johansson, Barbro; Bergstrom, Kerstin; Engelbrektsson, Pontus; Hillen, Sandra; Jonsson, Lena; Karlsson, MariAnne; Ossiansson, Eva; Shanahan, Helena	Exploring children's foodscapes	Research article	Childrens Geographies	2013	Sweden	Yes	Children's foodscapes are food-related structures of different kinds, which evolve as the child explores them and where children as food consumers are generated	Ethnographic methods: Drawing, mapping, interviews, photos & observations	Exploring children's foodscapes to understand how children become food consumers
Burgoine, Thomas	Collecting accurate secondary foodscape data. A reflection on the trials and tribulations	Research article	Appetite	2010	United-Kingdom	Yes	Defined as equivalent to 'food environment'	Position paper	Exploring challenges linked to food outlet databases
Burgoine, Thomas; Alvanides, Seraphim; Lake, Amelia A.	Creating 'obesogenic realities'; do our methodological choices make a difference when measuring the food environment?	Research article	International Journal of Health Geographics	2013	United-Kingdom	Yes	Defined as equivalent to 'food environment'	Spatial analysis/GIS/Statistics	Proposing/improving methods to measure foodscape exposure
Burgoine, Thomas; Lake, Amelia A.; Stamp, Elaine; Alvanides, Seraphim; Mathers, John C.; Adamson, Ashley J.	Changing foodscapes 1980-2000, using the ASH30 Study	Research article	Appetite	2009	United-Kingdom	Yes	Defined as equivalent to 'food environment'	Longitudinal study & Spatial analysis/GIS/Statistics	Exploring the relationship between dietary/BMI changes and the change in food availability
Burgoine, Thomas; Monsivais, Pablo	Characterising food environment exposure at home, at work, and along commuting journeys using data on adults in the UK	Research article	International Journal of Behavioral Nutrition and Physical Activity	2013	United-Kingdom	Yes	Defined as equivalent to 'food environment'	Cross-sectional study & Spatial analysis/GIS/Statistics	Proposing/improving methods to measure foodscape exposure
Carolan, Michael	More-than-Active Food Citizens: A Longitudinal and Comparative Study of Alternative and Conventional Eaters	Research article	Rural Sociology	2017	USA	Yes	Unclear, uses the terms 'conventional foodscapes', 'civic foodscapes', 'alternative foodscapes'. The author gives the following examples of alternative foodscapes: "farmers’ markets, community-supported agriculture (CSA) schemes, urban agriculture, and so on"	Mixed-methods (Surveys - Statistics & Interviews)	Analyzing the engagement of individuals in alternative systems and the changes that their engagement engenders
Carolan, Michael	Agro-Digital Governance and Life Itself: Food Politics at the Intersection of Code and Affect	Research article	Sociologia Ruralis	2016	United-Kingdom; USA	Yes	Unclear, uses the terms 'conventional foodscapes', 'alternative foodscapes'. The author gives the following examples of alternative foodscapes: "direct to market channels, co-operatives and food hubs, farmers’ markets, etc."	Interviews	Exploring how digital platforms and their technical characteristics shape the relationship between food producers and consumers
Carolan, Michael	Publicising Food: Big Data, Precision Agriculture, and Co-Experimental Techniques of Addition	Research article	Sociologia Ruralis	2017	USA	Yes	Unclear, uses the terms 'alternative foodscapes', 'civic foodscapes', 'socio-technical foodscapes'	Interviews	Reshaping the debate around agro food-based technologies, from one that asks what technology is to one that looks at what these socio-technical forms engender
Chen, Xiang; Clark, Jill	Measuring Space-Time Access to Food Retailers: A Case of Temporal Access Disparity in Franklin County, Ohio	Research article	Professional Geographer	2016	USA	Yes	Defined as equivalent to 'food environment'	Spatial analysis/GIS/Statistics	Analyzing the evolution of food access through time and its relation to neighborhood characteristics
Cinotto, Simone	An American Foodscape: Food, Place, and Race in Italian Harlem	Book chapter	The Italian American Table: Food, Family, and Community in New York City	2013	USA	Yes	Not defined	Monographs of the Italian American Foodscape in New-York	Understanding the ways in which U.S. italian immigrants have used their own domesticities, commodities, and marketplaces to create and redefine the Italian American food system
Clary, Christelle M.; Ramos, Yuddy; Shareck, Martine; Kestens, Yan	Should we use absolute or relative measures when assessing foodscape exposure in relation to fruit and vegetable intake? Evidence from a wide-scale Canadian study	Research article	Preventive Medicine	2015	Canada	Yes	The multiplicity of sites where food is displayed for purchase and where it may also be consumed	Cross-sectional study & Spatial analysis/GIS/Statistics	Assessing methods of measuring foodscape exposure to study its influence on diet
Clary, Christelle; Matthew, Stephen Augustus; Kestens, Yan	Between exposure, access and use: Reconsidering foodscape influences on dietary behaviours	Research article	Health & Place	2017	Global	No	Defined as equivalent to ‘community nutrition/food environment’	Position paper, based on scientific literature	Proposing a conceptual framework depicting foodscape influences on dietary behaviors
Coakley, L.	Polish encounters with the Irish foodscape: An examination of the losses and gains of migrant foodways	Research article	Food and Foodways	2012	Ireland	Yes	Defined as the landscape of food	Interviews	Exploring the meanings of cultural landscape retailing of migrants
Coakley, L.	Exploring the significance of polish shops within the irish foodscape	Research article	Irish Geography	2010	Ireland	Yes	Unclear, but highlights the importance of the "practice" dimension of the foodscape, the landscape of food	Interviews & Observations	Exploring the meanings of cultural landscape retailing of migrants
Coulson, Helen	Re-scaling the politics of food: Place-based urban food governance in the UK	Research article	Geoforum	2019	United-Kingdom	Yes	Not defined	An exploratory qualitative case study approach, based on interviews and secondary data analysis (policy documents)	Exploring how urban food coalitions are acting to influence their local food environment
Cummins, S.; Findlay, A.; Petticrew, M.; Sparks, L.	Healthy cities: The impact of food retail-led regeneration on food access, choice and retail structure	Research article	Built Environment	2005	United-Kingdom; USA	Yes	Not defined, used to name the spatial distribution of food outlets	Spatial analysis/GIS/Statistics	Analyzing the regeneration effects of a major food retail-led scheme in modifying food access, choice, and retail structure
Cummins, S.; Macintyre, S.	A systematic study of an urban foodscape: The price and availability of food in Greater Glasgow	Research article	Urban Studies	2002	United-Kingdom; USA	Yes	Not defined, used to name the spatial distribution of food outlets	Spatial analysis/GIS/Statistics	Analyzing relationship between food availability/affordability and shop type
DeBono, Nathaniel L.; Ross, Nancy A.; Berrang-Ford, Lea	Does the Food Stamp Program cause obesity? A realist review and a call for place-based research	Review article	Health & Place	2012	USA	No	Not defined, used to name the spatial distribution of food outlets	Systematic review	Analyzing the impact of participation in USDA's Food Stamp Program on obesity
Doherty, Sharon; Cawood, Jennie; Dooris, Mark	Applying the whole-system settings approach to food within universities	Research article	Perspectives in Public Health	2011	United-Kingdom	No	Not defined, used to name the spatial distribution of food outlets	Position paper, based on scientific literature and 2 case studies	Exploring a conceptual framework for promoting health and well-being
Earl, Lexi	Children’s food maps: using social mapping to understand school foodscapes	Research article	Ethnography and Education	2017	United-Kingdom	Yes	School foodscapes: all the spaces and places where children encounter food, whether through eating, learning or playing	Observations, Focus groups, Mapping & Photos	Analyzing children's perspectives on foodscapes
Earl, Lexi	Schools and food education in the 21st century	Book		2018	Global	No	Not defined	Synthesis	Identifying the discourse of foodieness to show how this discourse is actually situated in middle-class ideas and is therefore more easily taken up by certain schools
Eckert, Jeannette; Vojnovic, Igor	Fast food landscapes: Exploring restaurant choice and travel behavior for residents living in lower eastside Detroit neighborhoods	Research article	Applied Geography	2017	USA	Yes	Not defined, used to name the spatial distribution of food outlets	Spatial analysis/GIS/Statistics	Analyzing relationship between dining-out behavior and restaurant availability and the impact of individual characteristics
Elton, Sarah	Reconsidering the retail foodscape from a posthumanist and ecological determinants of health perspective: wading out of the food swamp	Research article	Critical Public Health	2019	Global	No	Not defined, used to name the spatial distribution of food outlets	Position paper, based on scientific literature	Reflecting on the use of the term 'food swamp'
Engler-Stringer, Rachel	The Domestic Foodscapes of Young Low-Income Women in Montreal: Cooking Practices in the Context of an Increasingly Processed Food Supply	Research article	Health Education & Behavior	2010	Canada	Yes	Domestic foodscape: the social and physical food environments (the “foodscape”) that shape daily food and cooking practices	Participatory research (women recruited to be part of the research team) / Meetings / Qualitative focus group data analysis	Examining shifts in food practices, through an exploration of the day-to-day cooking practices of a group of young, low-income women in Montreal and how these contribute to health problems such as obesity and nutritional deficiencies
Filomena, Susan; Scanlin, Kathleen; Morland, Kimberly B.	Brooklyn, New York foodscape 2007-2011: a five-year analysis of stability in food retail environments	Research article	International Journal of Behavioral Nutrition and Physical Activity	2013	USA	Yes	Defined as equivalent to 'retail food environment'	Longitudinal study & Spatial analysis/GIS/Statistics	Characterizing evolution in food availability by socioeconomic characteristics
Fraser, Alistair	Global Foodscapes: Oppression and resistance in the Life of Food	Book		2017	Global	No	Foodscapes defined as the idea that, to eat – that is, for food to get onto our tables, into restaurants, canteens, supermarkets, or convenience stores – a vast number of spaces and places must be produced and connected, not only with one another but also with a wide range of people all across the world; 'Foodscapes' is used to refer to these spaces and places	Case studies	Exploring how oppression affects diverse people caught up in the food economy and how people resist
Fraser, Alistair	Mexico's "Sugar Tax": Space, Markets, Resistance	Research article	Annals of the American Association of Geographers	2018	Global	No	Used as a way to imagine the places and spaces produced and inter-connected with diverse subjects to make food consumption possible	Analysis of political debates	Analyzing the political debate about the implementation of a sugar tax
Freidberg, Susanne	Perspective and power in the ethical foodscape	Editorial	Environment and Planning A	2010	Global	No	Unclear, authors refer to multiple definitions	Commentary	Exploring how a foodscape's ethical dimensions might benefit from some of what we know about perspective, as it applies to landscapes both real and representational.
Fuste Forne, Francesc	Cheese tourism in a World Heritage site: Vall de Boi (Catalan Pyrenees)	Research article	European Journal of Tourism Research	2015	Spain	Yes	A destination’s foodscape is seen as rooted in the land, and symbolizes the authenticity of both natural and traditional culture of a gastroregion, a gastronomy destination	Literature review & Interviews	Proposing a theoretical framework in relation to food tourism, in the context of tourism in rural areas
Gavrilidou, Eleftheria; Kleinmann, Holm; Oureilidou, Eleni; Zafeiropoulos, Sarantis G. Z.	Urban Agriculture in Thessaloniki. An Academic Project Meets Reality	Research article	Ri Vista-Ricerche Per La Progettazione Del Paesaggio	2015	Greece	Yes	Unclear	Analysis of 2 urban planning projects	Exploring the role of 'foodscape' in the resilience of cities going through a deep crisis, focusing on the reactivation of institutions and communities
Goodman, Michael K.	Food geographies I: Relational foodscapes and the busy-ness of being more-than-food	Research article	Progress in Human Geography	2016	Global	No	The relationalities of food, space and place " and especially "a multiplicity of discrete sites along food networks, from production to consumption to places in-between	Review of scientific literature	Showing how geographers have taken to post-disciplinarity to explore the ways that food is ‘more-than-food’
Goodman, Michael K.; Maye, Damian; Holloway, Lewis	Ethical foodscapes?: premises, promises, and possibilities	Editorial	Environment and Planning A	2010	Global	No	Ethical foodscapes defined as the processes, politics, spaces, and places of the praxis of ethical relationalities embedded and produced in and through the provisioning of food	Position paper/essay (editorial), based on scientific literature	Exploring the promises & governance of ethical food and ethical foodscapes
Hammelman, Colleen	Investigating connectivity in the urban food landscapes of migrant women facing food insecurity in Washington, DC	Research article	Health & Place	2018	USA	Yes	Local everyday spaces for food and eating	Interviews	Characterizing food provisioning strategies
Henderson, Amy	Growing Roots: A Newcomer Nutrition Program Designed Using Action Research Methods.	Research article	Ecology of food and nutrition	2019	Canada	Yes	Not defined	Qualitative action research, oral questionnaires and interviews	Documenting the development, implementation and impacts of a nutrition program designed through a community development approach to help immigrants and refugees adapt positively to the Canadian food environment
Herman, Agatha	Tactical ethics: How the discourses of Fairtrade and Black Economic Empowerment change and interact in wine networks from South Africa to the UK	Research article	Geoforum	2012	United-Kingdom	Yes	Not defined	Interviews	Analyzing power relations within the food system
Hovorka, A.	The Case for a feminist foodscapes framework: Lessons from research in urban Botswana	Research article	Development (Basingstoke)	2013	United-Kingdom	Yes	A framework for exploring gender and food dynamics in Africa	Case study in Botswana (content analysis), Action-oriented feminized research	Developing a feminist foodscape framework
Hryciuk, R.E.	Tortilla tour. Culinary tourism in globalized Oaxaca, Southern Mexico	Research article	Studia Socjologiczne	2018	Mexico	Yes	A flow of food, people, and symbolic representations and meanings of foodways	Ethnographic methods (participant observation & interviews)	Examining the dynamics of culinary tourism
Jochnowitz, E.	Foodscapes: The culinary landscapes of Russian-Jewish New York	Book chapter	Jewish Topographies: Visions of Space, Traditions of Place	2008	USA	Yes	The culinary landscape, or foodscape, contains not just foods; it also includes the traditions of display and performance associated with the food. It includes deliberately and intentionally created aesthetic productions as well as incidental culinary “noise.”	Monographs	Exploring the influence of migrants' cultural practices on the foodscape of their host country
Johansson, B.; Mäkelä, J.; Roos, G.; Hillén, S.; Hansen, G.L.; Jensen, T.M.; Huotilainen, A.	Nordic children's foodscapes: Images and reflections	Research article	Food Culture & Society	2009	Denmark; Finland; Norway; Sweden	Yes	Foodscapes are all the places and contexts where children eat and come into contact with food and the meanings and associations connected to them	Photovoice	Understanding how children themselves describe and reflect on their everyday lives with food
Johnston, Josee; Baumann, S.	Foodies: Democracy and distinction in the gourmet foodscape	Book		2009	USA	Yes	Not really defined : foodscape = general social 'scape' of foodies	Essay, synthesis	Presenting good food as democratic and as a source of status and distinction, maintaining and producing social inequality
Johnston, Josee; Biro, Andrew; MacKendrick, Norah	Lost in the Supermarket: The Corporate-Organic Foodscape and the Struggle for Food Democracy	Research article	Antipode	2009	North America	Yes	A social construction that captures and constitutes cultural ideals of how food relates to specific places, people and food systems (ref Mitchell 2001, Zuchin 1991)	Content analysis of websites	Understanding commodity fetishism in the corporate-organic foodscape
Johnston, Josee; Goodman, Michael K.	Spectacular Foodscapes FOOD CELEBRITIES AND THE POLITICS OF LIFESTYLE MEDIATION IN AN AGE OF INEQUALITY	Editorial	Food Culture & Society	2015	Global	No	The foodscape concept describes and facilitates analysis of the encounters, contestations, and resistances that make up the everyday spaces of food we inhabit (ref Goodman, Appadurai).	Editorial of a special issue	Showing food celebrities as components of the contemporary foodscape (by media)
Kautt, Y.	Mediatization and global foodscapes: A conceptual outline	Book chapter	Globalized Eating Cultures: Mediation and Mediatization	2018	Global	No	Taking up Appadurai’s notion of “scapes” (Appadurai 1996), what could be considered “mediatized foodscapes” in the sense of globally circulating information flows within the range of meanings that encompass food	Theoretical perspectives and empirical findings	Discussing the importance of the media for global, socio-cultural changes in the perception of food
Kenneally, Rhona Richman	Tastes of Home in Mid-Twentieth-Century Ireland: Food, Design, and the Refrigerator	Research article	Food and Foodways	2015	Ireland	Yes	The spatialization of foodways and the interconnections between people, food, and places (citing Yasmeen, 1995)	Archives of kitchen design and taste	Considering the role of taste as a stimulus in the process through which incursions of modernity—new kitchen technologies, and modern kitchen design—ultimately became normalized in the Irish domestic foodscape
Kenneally, Rhona Richman	Towards a new domestic architecture: homes, kitchens and food in rural Ireland during the long 1950s	Research article	Proceedings of the Royal Irish Academy Section C-Archaeology Celtic Studies History Linguistics Literature	2015	Ireland	Yes	Domestic foodscape: the physical built environment of home including its contents	Archives of kitchen design and taste	Exploring the effects on the domestic foodscape primarily during the 1950s material and spatial experiences of the kitchen brought on by new foods and/or technologies
Kestens, Yan; Lebel, Alexandre; Daniel, Mark; Theriault, Marius; Pampalon, Robert	Using experienced activity spaces to measure foodscape exposure	Research article	Health & Place	2010	Canada	Yes	Not defined, used to name the spatial distribution of food outlets	Cross-sectional study & Spatial analysis/GIS/Statistics	Proposing/improving methods to measure foodscape exposure
Kolak, Marynia	Chicago supermarket data and food access analytics in census tract shapefiles for 2007-2014.	Research article	Data in brief	2018	USA	Yes	Not defined, used to name the spatial distribution of food outlets	Data paper Spatial analysis/GIS/Statistics	Provisioning data used to characterize dynamics of foodscapes
Kolak, Marynia	Urban foodscape trends: Disparities in healthy food access in Chicago, 2007-2014.	Research article	Health & Place	2018	USA	Yes	Not defined, used to name the spatial distribution of food outlets	Longitudinal study & Spatial analysis/GIS/Statistics	Characterizing evolution in food access
Kong, L.; Sinha, V.	Food, Foodways and Foodscapes: Culture, Community and Consumption in Post-Colonial Singapore	Book		2016	Singapore	Yes	Not defined	Monographs	Synthesizing knowlege in Singapore on how individuals relate to food practices, what meanings are assigned to them, how food is both medium and outcome in the construction of identities
Kwik, J.	Traditional food knowledge: A case study of an Immigrant Canadian "foodscape"	Research article	Environments	2008	Canada	Yes	“Foodscapes” allows for the adaptation of food traditions in adopted places; it also considers how traditional food culture can fortify cultural identity and potentially subvert dominant consumer culture	Focus groups	Understanding traditional food knowledge and its role and significance for a healthy community among a group of settled first-generation immigrants to Canada
Lake, Amelia A.	Neighbourhood food environments: food choice, foodscapes and planning for health	Proceedings Paper	Proceedings of the Nutrition Society	2018	Global	No	Not defined, used to name the spatial distribution of food outlets	Position paper, based on scientific literature	Synthesizing studies about relationship between food environment, neighborhood, and obesity
Lake, Amelia A.; Burgoine, Thomas; Greenhalgh, Fiona; Stamp, Elaine; Tyrrell, Rachel	The foodscape: Classification and field validation of secondary data sources	Research article	Health & Place	2010	United-Kingdom	Yes	The food environment, or ‘foodscape’, encompasses any opportunity to obtain food and includes physical, socio-cultural, economic, and policy influences at both micro and macro-levels	Store audit & Spatial analysis/GIS/Statistics	Validating databases
Lake, Amelia A.; Burgoine, Thomas; Stamp, Elaine; Grieve, Rachael	The foodscape: classification and field validation of secondary data sources across urban/rural and socio-economic classifications in England	Research article	International Journal of Behavioral Nutrition and Physical Activity	2012	United-Kingdom	Yes	Defined as equivalent to 'food environment'	Store audit & Spatial analysis/GIS/Statistics	Validating databases
Le Bel, J. L.; Kenneally, R. Richman	Designing meal environments for 'mindful eating'	Book chapter	Meals in Science and Practice: Interdisciplinary Research and Business Applications	2009	Canada	Yes	Domestic foodscape: areas inside the home where food is prepared and consumed, and the objects therein	Quantitative survey methodology	Identifying effects of domestic foodscapes that have the potential to shape one’s relationship to food and eating
Lebel, A.; Kestens, Y.; Pampalon, R.; Thériault, M.; Daniel, M.; Subramanian, S.V.	Local context influence, activity space, and foodscape exposure in two Canadian metropolitan settings: Is daily mobility exposure associated with overweight?	Research article	Journal of Obesity	2012	Canada	Yes	Not defined, used to name the spatial distribution of food outlets	Cross-sectional study & Spatial analysis/GIS/Statistics	Analyzing the relationship between exposure to fast-food restaurants and overweight
Lebel, Alexandre; Daepp, Madeleine I. G.; Block, Jason P.; Walker, Renee; Lalonde, Benoit; Kestens, Yan; Subramanian, S. V.	Quantifying the foodscape: A systematic review and meta-analysis of the validity of commercially available business data	Review article	Plos One	2017	Global	No	Defined as equivalent to 'food environment'	Systematic review, store audit & Spatial analysis/GIS/Statistics	Analyzing the validity of databases and proposing improvements for validation methods
Lim, Ying Jye	Association between Platescapes, Foodscapes, and Meal Energy Intake in Government Employees from Muar, Johor, Malaysia.	Research article	Nutrients	2018	Malaysia	Yes	The view and/or appearance of an edible item that will be consumed, and involves elements such as sizes, shapes, textures, colors, and divisions or distinctions apparent on the surface of the food (ref Sobal et al 2007)	Quasi-experimental study design	Assessing the influence of platescapes and foodscapes on energy intake
Lindberg, Ulla; Salomonson, Nicklas; Sundstrom, Malin; Wendin, Karin	Consumer perception and behavior in the retail foodscape-A study of chilled groceries	Research article	Journal of Retailing and Consumer Services	2018	Sweden	Yes	Tangible and non-tangible variables in the service settings of grocery retail (Bitner 1992)	Qualitative research approach, combining in-store observations and focus group interviews	Understanding how consumers behave and what they perceive when selecting chilled groceries from cabinets with doors and without doors in the supermarket
Low, K.E.Y.	Eating in the city	Editorial	Food Culture & Society	2018	Asia	No	Used for the foodways of various communities to provide newer ways to apprehend urban sites, and to further consider how social processes such as exclusion, engagement, or negotiation remake the manifestations of political and physical spaces of the city (Anjaria 2016).	Editorial of a special issue	Understanding the everyday culinary habits, rituals, creativity, and sensory experiences that are collectively used to nurture shared senses of cultural identity and economic livelihoods (in Asia)
Lowitt, Kristen N.	A coastal foodscape: examining the relationship between changing fisheries and community food security on the west coast of Newfoundland	Research article	Ecology and Society	2014	Canada	Yes	Unclear, authors use multiple definitions	Mixed-methods (Survey, Interviews & Observations)	Examining the relationship between changing fisheries and community food security
Lyseen, Anders K.; Hansen, Henning Sten	Spatial and Semantic Validation of Secondary Food Source Data	Research article	Isprs International Journal of Geo-Information	2014	Denmark	Yes	Not defined, used to name the spatial distribution of food outlets	Store audit & Spatial analysis/GIS/Statistics	Validating databases
Maguire, Eva R.; Burgoine, Thomas; Penney, Tarra L.; Forouhi, Nita G.; Monsivais, Pablo	Does exposure to the food environment differ by socioeconomic position? Comparing area-based and person-centred metrics in the Fenland Study, UK	Research article	International Journal of Health Geographics	2017	United-Kingdom	Yes	Defined as equivalent to 'retail food environment'	Cross-sectional study & Spatial analysis/GIS/Statistics	Analyzing the relationship between food access/availability and individual characteristics
Mann, A.	Voice and participation in global food politics	Book		2019	Global	No	Foodscape includes 'the places and spaces where you acquire food, prepare food, talk about food, or generally gather some sort of meaning from food'	No information	Analyzing power relations within the food system and pleading for learning food together for potential social transformation.
Martin Romero, Michelle Y.	Visualizing Perceived Enablers of and Barriers to Healthy Eating by Youth in Rural El Salvador.	Research article	Journal of Nutrition Education and Behavior	2019	El Salvador	Yes	Not defined	Photovoice approach	Exploring perceived environmental factors as enablers for and barriers to healthy eating among rural Salvadoran youth
Miewald, Christiana	I do my best to eat while I'm using: Mapping the foodscapes of people living with HIV/AIDS who use drugs.	Research article	Social science & medicine (1982)	2019	Canada	Yes	Refers to Miewald 2014: The foodscape concept both requires and rewards being situated in a particular place and focused on the relationships that a particular community has with food	Interviews & Survey	Characterizing food provisioning strategies
Miewald, Christiana; McCann, Eugene	Foodscapes and the Geographies of Poverty: Sustenance, Strategy, and Politics in an Urban Neighborhood	Research article	Antipode	2014	Canada	Yes	The foodscape concept both requires and rewards being situated in a particular place and focused on the relationships that a particular community has with food	Position paper, based on scientific literature and interviews	Calling for the use of the concept of 'foodscape' for critical geographical research on urban poverty
Miewald, Christiana; McCann, Eugene; McIntosh, A.; Temenos, C.	Food as harm reduction: barriers, strategies, and opportunities at the intersection of nutrition and drug-related harm	Research article	Critical Public Health	2017	Canada	Yes	A geography that encompasses all places where food is obtained such as grocery stores, restaurants, food banks, soup kitchens, and garbage bins as well as the social relations through which food is accessed	Interviews	Analyzing the relationship between food provisioning strategies and and harm reduction
Mikkelsen, Bent Egberg	Foodscape Studies - A powerful tool to improve our understanding of the impact of food environments on behaviour	Editorial	Perspectives in Public Health	2011	Global	No	Foodscape explores how food, places and people are interconnected and how they interact	Editorial	Overviewing papers addressing different types of foodscapes
Mikkelsen, Bent Egberg	Images of foodscapes: Introduction to foodscape studies and their application in the study of healthy eating out-of-home environments	Research article	Perspectives in Public Health	2011	Global	No	Foodscape explores how food, places and people are interconnected and how they interact	Synthesis	Taking a closer look at the growing number of foodscape studies (FSS) and tracing the origin of the idea of foodscapes
Mitchell, Ingrid Kajzer; Low, Will; Davenport, Eileen; Brigham, Tim	Running wild in the marketplace: the articulation and negotiation of an alternative food network	Research article	Journal of Marketing Management	2017	Canada	Yes	Not defined	Mixed-methods (surveys, focus groups, interviews)	Describing wild food alternative networks (AFN)
Moragues-Faus, Ana	Re-assembling sustainable food cities: An exploration of translocal governance and its multiple agencies	Research article	Urban Studies	2019	United-Kingdom	Yes	Not defined	Interviews, observation, secondary data analysis (documents)	Analyzing the transformative potential of translocalism in the food system
Moragues-Faus, Ana	Reshaping urban political ecologies: an analysis of policy trajectories to deliver food security	Research article	Food Security	2018	United-Kingdom; Irland	Yes	Not really defined : foodscape = food system	Two case studies (analysis of public policies) political ecology approach	Understanding how cities may transform their food system
Moragues-Faus, Ana; Morgan, Kevin	Reframing the foodscape: the emergent world of urban food policy	Research article	Environment and Planning A	2015	United-Kingdom; Sweden	Yes	Not really defined : foodscape = food system	Interviews, observation, secondary data analysis (documents)	Understanding how cities may transform their food system
Morgan, Kevin	Local and green, global and fair: the ethical foodscape and the politics of care	Research article	Environment and Planning A	2010	Global North	No	Ethical foodscape consisting of a wide spectrum of products, each of which espouses a set of values that claims to make a positive contribution to one or more of the following causes: human health, the environment, the local economy, poor primary producers in the global South, animal welfare, and biodiversity	Position paper, based on scientific literature and secondary data	Examining possible trade-offs between ecology and social justice in the design of sustainable food systems
Morgan, Kevin	Nourishing the city: The rise of the urban food question in the Global North	Research article	Urban Studies	2015	United-Kingdom	Yes	Not defined. Uses the term 'placeless foodscapes'	Position paper, based on scientific literature	Exploring the rise of the urban food question in the Global North
Morgan, Kevin; Sonnino, Roberta	The urban foodscape: world cities and the new food equation	Research article	Cambridge Journal of Regions Economy and Society	2010	United-Kingdom; USA	Yes	Not really defined : foodscape = food system	Documentary analysis of two urban food strategies	Examining urban food strategies
Osowski, Christine Persson; Goranzon, Helen; Fjellstrom, Christina	Children's understanding of food and meals in the foodscape at school	Research article	International Journal of Consumer Studies	2012	Sweden	Yes	The places and contexts where children eat and come into contact with food and the meanings and associations connected to them (Johansson et al. 2009)	Observations & Focus group interviews	Studying what knowledge children construct regarding food and meals in the foodscape at school and how they do so, focusing on the school meal context
Panelli, Ruth; Tipa, Gail	Beyond foodscapes: Considering geographies of Indigenous well-being	Research article	Health & Place	2009	Autralia	No	Unclear, authors refer to multiple definitions	Position paper, based on scientific literature	Calling for moving beyond the foodscape approach
Parham, Susan	Foodscape and Food Urbanism in Europe: The Urban-Rural Interface	Book chapter	Agrourbanism: Tools for Governance and Planning of Agrarian Landscape	2019	Europe	Yes	Not really defined : foodscape = landscapes related to food (edge and peri-urban foodscapes)	Three case studies of foodscape transformations and urban planning perspectives	Improving urbanism in foodscapes at the urban-rural interface
Park, Kendall	Ethnic Foodscapes: Foreign Cuisines in the United States	Research article	Food Culture & Society	2017	USA	Yes	Not defined, used to name the spatial distribution of food outlets	Spatial analysis/GIS/Statistics	Analyzing the relationship between spatial distribution of restaurants and neighborhood characteristics
Pezzi, M.G.	From peripheral hamlet to craft beer capital: Apecchio and the 'Alogastronomia'	Research article	Italian Journal of Planning Practice	2017	Italy	Yes	Not defined	Mixed-methods (Mainly Observations & Interviews)	Exploring how a particular kind of gastronomic tourism, focused on the production and consumption of craft beers, is imagined and constructed
Plank, Katarina	The sacred foodscapes of Thai Buddhist temples in Sweden	Proceedings Paper	Religion and Food	2015	Sweden	Yes	The spatialization of foodways and the interconnections between people, food, and places (Yasmeen 2008)	Interviews & Observations	Analyzing the ‘foodscape’ of diasporic Thai Buddhism in Sweden
Pollock, N.J.	Diversification of Foods and their Values: Pacific Foodscapes	Book chapter	Tides of innovation in Oceania: Value, materiality and place	2017	Pacific area	Yes	Foodscapes include stress on non-material values (as well as material values) of desirable foodstuffs that enable an interface between genealogy and history to be formulated	Historical Essay/synthesis	Exploring the cultural roots of the diversification of food in Asian Pacific societies
Pollock, N.J.	Diversifying pacific foodscapes over time and tastes	Research article	Ricerca Folklorica	2011	Pacific area	Yes	Foodscapes include stress on non-material values (as well as material values) of desirable foodstuffs that enable an interface between genealogy and history to be formulated	Historical Essay/synthesis	Exploring the cultural roots of the diversification of food in Asian Pacific societies
Polsky, Jane Y.; Moineddin, Rahim; Glazier, Richard H.; Dunn, James R.; Booth, Gillian L.	Foodscapes of southern Ontario: Neighbourhood deprivation and access to healthy and unhealthy food retail	Research article	Canadian Journal of Public Health-Revue Canadienne De Sante Publique	2014	Canada	Yes	Define "the neighborhood retail foodscape" as equivalent to 'food environment'	Spatial analysis/GIS/Statistics	Analyzing the relationship between food access and neighborhood deprivation
Potter, L.; Westall, C.	Neoliberal Britain’s austerity foodscape: Home economics, veg patch capitalism and culinary temporality	Book chapter	Neoliberal Culture	2016	United-Kingdom	Yes	Food geographies mapped into cultural activities and socio-economic patterns	Essay: observations on food cultures (in medias, cultural events)	Showing how Britain's foodscape fuels and reveals the logic of capital, and colludes with the state’s neoliberal austerity narrative
Poulsen, Signe; Jorgensen, Michael Sogaard	Social shaping of food intervention initiatives at worksites: Canteen takeaway schemes at two Danish hospitals	Research article	Perspectives in Public Health	2011	Denmark	Yes	Not defined	Case study of the design of a canteen / interviews / focus groups	Exploring a foodscape approach to worksite food interventions
Psarikidou, K.; Szerszynski, B.	Growing the social: Alternative agrofood networks and social sustainability in the urban ethical foodscape	Research article	Sustainability: Science, Practice, and Policy	2012	United-Kingdom	Yes	The “ethical foodscape,” a term suggested by Goodman et al. (2010), seen as “as a way of conceptualizing and engaging critically with the processes, politics, spaces, and places of the praxis of ethical relationalities embedded and produced in and through the provisioning of food.”	Interviews,ethnographic observation, publicly available documents, press releases, and Internet sources on food relocalization and agrofood initiatives in the city	Analyzing aspects of social sustainability and the moral economy within AFN
Puga, Rogerio Miguel	'Seeing them and hearing them': acoustic, olfactory and culinary landscapes in the Treatise of Land and People of Brazil (1583-1601), by Fernao Cardim	Research article	Revista De Historia Da Sociedade E Da Cultura	2014	Brasil	Yes	What the author heard (soundscapes), smelt (smellscapes) and savoured (foodscapes)	Analysis of treaties and letters	Exploring the Brazilian fauna, flora, and costumes of the Indians as seen by a European missionary in the late sixteenth century
Ray, K.; Srinivas, T.	Curried cultures: Globalization, food, and South Asia	Book		2012	South Asian	Yes	Definition refers to Appaduraï and Ferrero 2002	Essays	Exploring the relationship between globalization and South Asia through food, covering the cuisine of the colonial period to the contemporary era, investigating its material and symbolic meanings
Richardson-Ngwenya, Pamela; Richardson, Ben	Documentary film and ethical foodscapes: three takes on Caribbean sugar	Research article	Cultural Geographies	2013	Caribbean area	Yes	Not defined, refers to the 'ethical foodscape' of Goodman 2010	A comparison of the three documentaries	Showing how documentary film can empower stories, voices, and values about agri-food networks
Roe, Maggie; Herlin, Ingrid Sarlov; Speak, Suzanne	Identity, food and landscape character in the urban context	Research article	Landscape Research	2016	United-Kingdom	Yes	Unclear, authors refer to multiple definitions	Adapted Landscape Character Assessment (LCA) & Observational analysis	Characterizing the diversity of foodscapes
Roep, D.; Wiskerke, J.S.C.	Reshaping the foodscape: The role of alternative food networks	Book chapter	Food Practices in Transition: Changing Food Consumption, Retail and Production in the Age of Reflexive Modernity	2013	Netherlands; Switzerland; Germany	Yes	Defined as the landscape of food provision. The term is used to describe the spatial distribution of food across (urban) spaces and institutional settings	14 case studies of AFN : participant observation, in-depth interviews with stakeholders, group meetings with members and supporters of the initiative and analysis of secondary data, literature, policy documents, etc	Showing how AFNs have transformed the food regimes (exploring paths of transition)
Ron, A.S.; Timothy, D.J.	The land of milk and honey: Biblical foods, heritage and holy land tourism	Research article	Journal of Heritage Tourism	2013	Israel	Yes	Not defined	Empirical evidence and case material from sites in Israel	Exploring the importance of Biblical food as heritage cuisine for religious tourists in the Holy Land
Rossi, Adanella	Beyond Food Provisioning: The Transformative Potential of Grassroots Innovation around Food	Research article	Agriculture-Basel	2017	Italy	Yes	Not defined. The author gives the following examples of what constitutes "the new ethical foodscape": “alternative food networks”, “short food supply chains”, “nested markets” and “value-based supply chains”	5 initiatives (analysis of primary data (through direct interviews and group discussions, as well as participant observation in multiple internal meetings and public events) and secondary data (from grey and published literature, illustrative material, Internet sources))	Exploring the transformative potential of the experiences of social innovation as they affect food culture and production-consumption practices
Sage, C.	Re-imagining the irish foodscape	Research article	Irish Geography	2010	Ireland	No	Refers to Yasmeen and Lake. The term foodscape can be regarded as shorthand for food landscape, as it serves to highlight the interconnections between people, food, and place and brings into focus social, economic, and cultural relations around food	Introduction to a special issue	Introducing a set of four themed papers considering the role played by corporate retailing in refashioning the urban foodscape and in restructuring agri-food supply chains
Salinas, J.J.; Sexton, K.	A border versus non-border comparison of food environment, poverty, and ethnic composition in Texas urban settings	Research article	Frontiers in Public Health	2015	USA	Yes	Defined as equivalent to 'food environment'	Spatial analysis/GIS/Statistics	Analyzing the relationship between food availability and neighborhood deprivation
Salvador, Mariana Sanchez	Shaping the city through food: the historic foodscape of Lisbon as case study	Research article	Urban Design International	2019	Portugal	Yes	The material form taken by the food systems in space	Historical case study of the Lisbon foodscape	Describing the evolution of Lisbon’s food production spaces, distribution routes, and retail spaces, from early twentieth century to current era
Shahid, Rizwan; Bertazzon, Stefania	Local Spatial Analysis and Dynamic Simulation of Childhood Obesity and Neighbourhood Walkability in a Major Canadian City	Research article	Aims Public Health	2015	Canada	Yes	Defined as equivalent to 'food environment'	Cross-sectional study & Spatial analysis/GIS/Statistics	Analyzing the relationship between childhood obesity and neighborhood walkability
Shareck, Martine	Associations between home and school neighbourhood food environments and adolescents' fast-food and sugar-sweetened beverage intakes: findings from the Olympic Regeneration in East London (ORiEL) Study.	Research article	Public health nutrition	2018	United-Kingdom	Yes	Not defined, used to name the spatial distribution of food outlets	Cross-sectional study & Spatial analysis/GIS/Statistics	Analyzing the relationship between availability of fast-food restaurants and convenience stores and diet
Sharp, E.L.	(Re)assembling foodscapes with the Crowd Grown Feast	Research article	Area	2017	New Zealand	Yes	Not defined. 'Alternative foodscape' is considered as equivalent to 'alternative food system'	Ethnographical methods (discussions, interviews and research notes, questionnaire)	Exploring tensions in agrifood scholarship created by the challenge to dominant traditions of political economy from recent relational accounts of alternative foods, ‘food bodies’ and affect
Sobal, Jeffery; Wansink, Brian	Kitchenscapes, tablescapes, platescapes, and foodscapes - Influences of microscale built environments on food intake	Review article	Environment and Behavior	2007	Global	No	The view and/or appearance of an edible item that will be consumed	Literature review	Explaining the mechanisms by which the built environments of kitchenscapes, tablescapes, platescapes, and foodscapes may influence food intake
Sonnino, Roberta	Local foodscapes: place and power in the agri-food system	Research article	Acta Agriculturae Scandinavica Section B-Soil and Plant Science	2013	Global	No	Not really defined : foodscape = food system	Synthesis of case studies from different countries	Summarizing a decade of research on local food systems
Sonnino, Roberta	The new geography of food security: exploring the potential of urban food strategies	Research article	Geographical Journal	2016	United-Kingdom; USA; Canada	Yes	Not defined	Documentary analysis of 15 urban food strategies	Examining urban food strategies
Sperk, C.; Kistemann, T.	Food desert or healthy city? A study of food landscapes in Bonn	Research article	Berichte zur Deutschen Landeskunde	2012	Germany	Yes	The spatial organization of food supply	Cross-sectional study & Spatial analysis/GIS/Statistics	Exploring the relationship between healthy food availability and shopping and nutrition habits
Su, Shiliang; Li, Zekun; Xu, Mengya; Cai, Zhongliang; Weng, Min	A geo-big data approach to intra-urban food deserts: Transit-varying accessibility, social inequalities, and implications for urban planning	Research article	Habitat International	2017	China	Yes	Not defined, used to name the spatial distribution of food outlets	Spatial analysis/GIS/Statistics	Analyzing the relationship between food access and neighborhood characteristics
Surman, Emma	Growing Consumers through Production and Play: A Phenomenological Exploration of Food Growing in the School Foodscape	Research article	Sociology-the Journal of the British Sociological Association	2019	United-Kingdom	Yes	A dynamic space of food and eating where, despite a degree of regularity and predictability, discovery and learning is made possible through social interaction and new experiences (Brembeck et al. 2013)	A phenomenologically-inspired approach combining observations, interviews, and photographics	Illustrating how gardens become important spaces where children informally encounter, produce, consume, and learn about food (foodscapes as learning environments)
Svastisalee, Chalida M.; Holstein, Bjorn E.; Due, Pernille	Validation of presence of supermarkets and fast-food outlets in Copenhagen: case study comparison of multiple sources of secondary data	Research article	Public Health Nutrition	2012	Denmark	Yes	Not defined, refers to other authors (Burgoine, Lake, Cummins) using 'foodscape' as equivalent to 'food environment'	Store audit & Spatial analysis/GIS/Statistics	Validating databases
Symonds, C.R.; Martins, A.C.; Hartwell, H.J.	Foodscapes and wellbeing in the workplace: A university setting	Research article	Nutrition and Food Science	2013	United-Kingdom	Yes	The environment where food is purchased and consumed	Interviews	Exploring the relationship between foodscape and consumer food choice
Syrjälä, Henna; Luomala, Harri T.; Autio, Minna	Fluidity of places in everyday food consumption: Introducing snackscapes	Research article	International Journal of Consumer Studies	2017	Finland	Yes	Adopts the definition of foodscape by Johnston and Baumann (2014, p. 3), who view it as ‘a dynamic social construction that relates food to places, people, meanings and material processes’	Netnographic research: participating in and observing social interaction in an online consumer community	Caracterizing snackscapes: The findings show how places of habitual snack consumption vary over time—or are even on the move
Toldo, A.	Food poverty and food assistance. The emergency food system in Turin	Research article	Sociologia Urbana e Rurale	2018	Italy	Yes	Unclear, authors refer to multiple definitions	Case study (no further information)	Renewing the food emergency approach, involving the use of food and its symbolic values as a vehicle through which socio-spatial relationships are reconstructed in order to escape social exclusion
Torslev, Mette Kirstine; Norredam, Marie; Vitus, Kathrine	Exploring Foodscapes at a Danish Public School: How Emotional Spaces Influence Students' Eating Practices	Research article	Food Culture & Society	2017	Denmark	Yes	Food-related structures that are always in a process of change, looking at eating events as processes of particular sensing, tasting, and feeling that are connected, contextualized, and given meaning as they occur in time and space (Dolphijn 2004)	Ethnographic fieldwork including participatory photo project, gender-based group interviews, mappings of foodscapes, and interviews	Exploring how children feel and reflect about eating at school and seeking to nuance understandings of how food and eating are situated in school life
Trenouth, Lani; Tisenkopfs, Talis	The Evolution of Household Foodscapes Over Two Decades of Transition in Latvia	Research article	Journal of Baltic Studies	2015	Latvia	Yes	The contextual milieu in which food consumption takes place, including social, cultural, economic, political, and geographic spaces	Interviews	Exploring the cultural and socio-economic phenomena surrounding food consumption practices, including influences from political context
Uhlmann, Kora	Who Cares? The Importance of Emotional Connections with Nature to Ensure Food Security and Wellbeing in Cities	Research article	Sustainability	2018	Global	No	The term foodscape used to incorporate all components of the relationship such as the planning and purchase, the preparation and cooking, the consumption of food and health messages (citing Mikkelsen 2011)	Literature review	Reviewing literature on foodscape (or one’s food environment) and biophilia (the love of living systems) to highlight the need for inter-disciplinary research that combines urban agriculture and food literacy
Verbeke, Wim; Perez-Cueto, Federico J. A.; de Barcellos, Marcia Dutra; Grunert, Klaus G.	Pork in good company? Exploratory analysis of side dishes, beverages, foodscapes and individual characteristics	Research article	Meat Science	2013	Belgium; Denmark; Germany; Greece; Poland	Yes	Occasions (or contexts) when food is consumed, places where meals are eaten (e.g. at home versus out of home) and company with whom the meal occasion is shared (e.g. friends or family)	Survey & Statistics	Exploring the association between pork as the main meal component and the choice of side dishes and beverages depending on foodscape and individual characteristics
Vogel, Christina; Lewis, Daniel; Ntani, Georgia; Cummins, Steven; Cooper, Cyrus; Moon, Graham; Baird, Janis	The relationship between dietary quality and the local food environment differs according to level of educational attainment: A cross-sectional study	Research article	Plos One	2017	United-Kingdom	Yes	Not defined, refers to other authors (Clary, Lake, Kestens) using 'foodscape' as equivalent to 'food environment'	Cross-sectional study & Spatial analysis/GIS/Statistics	Exploring the relationship between dietary quality and a measure of overall food environment, representing the balance between healthy and unhealthy food outlet access in individualized activity spaces
Wangel, A.	Back to basics—the school lunch	Research article	The International Journal of Life Assessment	2016	Denmark; Finland; Italy; Norway	Yes	Foodscape covers the physical, organizational and sociocultural spaces in which clients/guests encounter meals, food and food-related issues including health messages (Mikkelsen 2011)	Life Cycle Analysis (LCA)	Supporting consumers in choosing between, e.g. alternative school lunch scenarios, according to their subjective social and cultural values. Capturing and evaluating social impacts of alternative consumption scenarios for lunch at school
Wegerif, Marc C. A.; Wiskerke, Johannes S. C.	Exploring the Staple Foodscape of Dar es Salaam	Research article	Sustainability	2017	Tanzania	Yes	Discuss several definitions and authors: 15 lines of literature review on the term foodscapes and the various approaches (Mikkelsen 2011, Feidberg 2010, Lake et al 2007, Sobal et al. 2007 …)	Socio-spatial exploration, mapping and analysis of foodscape by food items	Exploring city-region food system
Wei, Qiujun; She, Jiangfeng; Ma, Jinsong	Using Individual GPS Trajectories to Explore Foodscape Exposure: A Case Study in Beijing Metropolitan Area	Research article	International Journal of Environmental Research and Public Health	2018	China	Yes	Defined as equivalent to 'food environment'	Spatial analysis/GIS/Statistics	Proposing/improving methods of measuring foodscape exposure
Wilkins, Emma	A systematic review employing the GeoFERN framework to examine methods, reporting quality and associations between the retail food environment and obesity	Review article	Health & Place	2019	Global	No	Defined as equivalent to 'retail food environment'	Systematic review	Analyzing methods used to measure foodscape exposure
Wilkins, Emma	Methods of measuring associations between the Retail Food Environment and weight status: Importance of classifications and metrics.	Research article	SSM - population health	2019	United-Kingdom	Yes	Defined as equivalent to 'retail food environment'	Cross-sectional study & Spatial analysis/GIS/Statistics	Assessing methods of measuring foodscape exposure
Wilkins, Emma L.; Radley, Duncan; Morris, Michelle A.; Griffiths, Claire	Examining the validity and utility of two secondary sources of food environment data against street audits in England	Research article	Nutrition Journal	2017	United-Kingdom	Yes	Defined as equivalent to 'retail food environment'	Store audit & Spatial analysis/GIS/Statistics	Validating databases
Winson, A.	Bringing political economy into the debate on the obesity epidemic	Research article	Agriculture and Human Values	2004	Canada	Yes	The multiplicity of sites where food is displayed for purchase, and where it may also be consumed	Scientific literature and store audit	Examining the way in which political and economic factors intersect with diet and nutrition to determine adverse health outcomes
Yasmeen, G.	Exploring a foodscape: the case of Bangkok	Research article	Malaysian Journal of Tropical Geography	1995	Thailand	Yes	Defined in Yasmeen 1996: "Foodscape," drawn from "landscape," describes a process of viewing place in which food is used as a lens to bring into focus selected human relations	Monographs	Providing evidence of alternative urban food strategies challenging ethnocentric public/private models of urban space.
Yasmeen, G.	''Plastic-bag housewives'' and postmodern restaurants?: Public and private in Bangkok's foodscape	Research article	Urban Geography	1996	Thailand	Yes	"Foodscape," drawn from "landscape," describes a process of viewing place in which food is used as a lens to bring into focus selected human relations	Monographs	Exploring urban eating habits from a feminist perspective
